# Supplementary material for: Response actions influence the categorization of directions in auditory space
Source: Front Psychol. 2015 Aug 7;6:1163. doi: 10.3389/fpsyg.2015.01163 (PMC4528091; doi:10.3389/fpsyg.2015.01163)
Supplement: Supplementary file 1 [file Table_1.XLS]

## Sheet: Tabelle1
Supplementary table 1. Descriptive statistics of the labels used to categorize the loudspeakers’ directions in FFc, Hc and HAPc . Valid trials: initial total number of trials (120) minus the trials excluded due to technical problems or front-back confusion. Frequencies of the labels used for each loudspeaker (LS) are expressed as units (Freq) and as % of valid trials. Wilcoxon signed rank tests c…
LS	0		1		2			3		4			5		6			7			8			9		10				11			12			13		14		15
Valid trials	114		110		109			114		120			118		117			116			118			109		120				118			120			111		117		116
Label	FL	F	F	FR	F	FR	R	FR	R	FR	R	BR	R	BR	R	BR	B	BR	B	BL	BR	B	BL	B	BL	BR	B	BL	L	BR	BL	L	BL	L	FL	L	FL	L	FL	FL	F
Frequency	2	112	13	97	3	96	10	14	100	6	78	36	65	53	5	104	8	77	38	1	1	109	8	18	91	2	2	114	2	1	33	84	7	103	10	86	25	16	100	106	10
% Valid Trials	1.75	98.25	11.82	88.18	2.75	88.07	9.17	12.28	87.72	5.00	65.00	30.00	55.08	44.92	4.27	88.89	6.84	66.38	32.76	0.86	0.85	92.37	6.80	16.51	83.49	1.70	1.70	95.00	1.70	0.85	27.97	71.19	5.8	85.83	8.30	77.48	22.52	13.68	85.47	91.38	8.60
Asymp. Sig	< .001*		< .001*		< .001*			< .001*		< .001*		.021*	.497		< .001*				.014*	< .001*	< .001*			< .001*		< .001*				.002*	.005*		< .001*			.002*		< .001*		< .001*
Bonferroni corrected Pvalue	.05		.05		.025			.05		.025			.05		.025			.025			.025			.05		.017				.025			.025			.05		.025		.05
LS	0			1			2				3		4			5		6			7		8				9				10				11			12				13		14			15
Valid trials	117			111			115				117		119			117		118			113		116				109				119				119			119				119		119			118
Label	FL	F	FR	F	FR	FL	F	FR	R	FL	FR	R	FR	R	BR	R	BR	R	BR	B	BR	B	R	BR	B	BL	BR	B	BL	L	BR	B	BL	L	BR	BL	L	F	BL	L	FL	L	FL	F	L	FL	F	FL
Frequency	5	111	1	17	93	1	2	100	10	3	40	77	7	92	20	46	71	1	111	6	86	27	1	2	108	5	1	14	90	4	2	6	108	3	1	53	65	1	6	109	3	66	53	1	1	117	8	110
% Valid Trials	94.87	.85	4.27	15.32	83.78	.90	1.74	86.96	8.70	2.61	34.19	65.81	5.88	77.31	16.81	39.32	60.68	.84	94.07	5.09	76.11	23.89	.86	1.72	93.10	4.31	.92	12.84	82.57	3.67	1.69	5.04	90.76	2.52	.84	44.54	54.62	.84	5.04	91.60	2.52	55.46	44.54	.84	.84	98.31	6.78	93.22
Asymp. Sig	< .001*			<.001*			< .001*				.034*		< .001*			.102		< .001*			<.001*		< .001*				<.001*				< .001*				<.001*	.542		< .001*				.434		< .001*			<.001*
Bonferroni corrected Pvalue	.025			.025			.017				.05		.025			.05		.025			.05		.017				.017				.017				.025			.017				.05		.025			.05
LS	0			1				2			3			4				5		6				7			8			9				10				11				12				13			14
Valid trials	119			116				119			118			120				119		118				115			117			110				119				118				119				120			120
Label	F	FR	FL	F	FR	R	FL	F	FR	R	FR	R	L	FR	R	BR	B	R	BR	R	BR	B	BL	BR	B	BL	BR	B	BL	BR	B	BL	L	BR	B	BL	L	R	BR	BL	L	R	BL	L	FL	R	L	FL	F
Frequency	115	1	3	23	90	2	1	3	105	11	30	86	2	1	107	11	1	53	66	7	109	1	1	83	30	2	2	107	8	2	25	82	1	3	6	103	7	1	1	47	69	2	1	106	10	1	67	52	1
% Valid Trials	96.64	.84	2.52	19.83	77.59	1.72	.86	2.52	88.24	9.24	25.42	72.88	1.70	.83	89.17	9.17	.83	44.54	55.46	5.93	92.37	.85	.85	72.17	26.09	1.74	1.71	91.45	6.84	1.82	22.73	74.55	.91	2.52	5.04	86.55	5.88	.85	.85	39.83	58.47	1.68	.84	89.08	8.40	.83	55.83	43.33	.83
Asymp. Sig	< .001*			.001*		<.001*	<.001*	< .001*			.003*		<.001*	< .001*				.309		< .001*				.016*		<.001*	< .001*			<.001*	.005*		<.001*	< .001*				<.001*	<.001*	.211		< .001*				<.001*		.417	< .001*
Bonferroni corrected Pvalue	.025			.017				.025			.025			.017				.05		.017				.025			.025			.017				.017				.017				.017				.025			.025
[truncated: 5 more columns]

## Sheet: Plan1
LS	0			1			2				3		4			5		6			7		8				9				10				11			12				13		14			15
Valid trials	117			111			115				117		119			117		118			113		116				109				119				119			119				119		119			118
Label	FL	F	FR	F	FR	FL	F	FR	R	FL	FR	R	FR	R	BR	R	BR	R	BR	B	BR	B	R	BR	B	BL	BR	B	BL	L	BR	B	BL	L	BR	BL	L	F	BL	L	FL	L	FL	F	L	FL	F	FL
Frequency	5	111	1	17	93	1	2	100	10	3	40	77	7	92	20	46	71	1	111	6	86	27	1	2	108	5	1	14	90	4	2	6	108	3	1	53	65	1	6	109	3	66	53	1	1	117	8	110
% Valid Trials	94.87	.85	4.27	15.32	83.78	.90	1.74	86.96	8.70	2.61	34.19	65.81	5.88	77.31	16.81	39.32	60.68	.84	94.07	5.09	76.11	23.89	.86	1.72	93.10	4.31	.92	12.84	82.57	3.67	1.69	5.04	90.76	2.52	.84	44.54	54.62	.84	5.04	91.60	2.52	55.46	44.54	.84	.84	98.31	6.78	93.22
Asymp. Sig	< .001*			<.001*			< .001*				.034*		< .001*			.102		< .001*			<.001*		< .001*				<.001*				< .001*				<.001*	.542		< .001*				.434		< .001*			<.001*
Bonferroni corrected Pvalue	.025			.025			.017				.05		.025			.05		.025			.05		.017				.017				.017				.025			.017				.05		.025			.05
